# Supplementary material for: Implementation of Precision Oncology for Patients with Metastatic Breast Cancer in an Interdisciplinary MTB Setting
Source: Diagnostics (Basel). 2021 Apr 20;11(4):733. doi: 10.3390/diagnostics11040733 (PMC8074310; doi:10.3390/diagnostics11040733)
Supplement: Supplementary file 1 [file diagnostics-11-00733-s001.zip]

Archive with 1 entries (1 files):
- diagnostics-1109530-supplementary.pdf
